# Supplementary material for: Variation in Lipid Species Profiles among Leukemic Cells Significantly Impacts Their Sensitivity to the Drug Targeting of Lipid Metabolism and the Prognosis of AML Patients
Source: Int J Mol Sci. 2023 Mar 22;24(6):5988. doi: 10.3390/ijms24065988 (PMC10054724; doi:10.3390/ijms24065988)
Supplement: Supplementary file 1 [file ijms-24-05988-s001.zip]

Archive with 1 entries (1 files):
- ijms-2084396-supplementary.pdf
